# Supplementary material for: Genetic Diversity of Kazakhstani Equus caballus (Linnaeus, 1758) Horse Breeds Inferred from Microsatellite Markers
Source: Vet Sci. 2023 Sep 30;10(10):598. doi: 10.3390/vetsci10100598 (PMC10611244; doi:10.3390/vetsci10100598)
Supplement: Supplementary file 1 [file vetsci-10-00598-s001.zip]

Archive with 1 entries (1 files):
- vetsci-2603439-supplementary.pdf
